# Supplementary material for: A survey of the impact of self-supervised pretraining for diagnostic tasks in medical X-ray, CT, MRI, and ultrasound
Source: BMC Med Imaging. 2024 Apr 6;24:79. doi: 10.1186/s12880-024-01253-0 (PMC10998380; doi:10.1186/s12880-024-01253-0)
Supplement: Supplementary file 1 — Supplementary Material 1. [file 12880_2024_1253_MOESM1_ESM.zip]

Archive with 2 entries (2 files):
- Appendix.pdf
- Supplementary Dataset.xlsx
