# Supplementary material for: A survey of the impact of self-supervised pretraining for diagnostic tasks in medical X-ray, CT, MRI, and ultrasound
Source: BMC Med Imaging. 2024 Apr 6;24:79. doi: 10.1186/s12880-024-01253-0 (PMC10998380; doi:10.1186/s12880-024-01253-0)
Supplement: Supplementary file 1 — Supplementary Material 1. [file 12880_2024_1253_MOESM1_ESM.zip › Supplementary Dataset.xlsx]

## Sheet: Chest X-ray14 AUC
First Author	Citation in Paper	Method Name	Feature Extractor Architecture	Random Inititialization	ImageNet Initialization	Pretrained with SSL
Zhou	32	C2L	ResNet-18	N/A	0.815	0.835
Zhou	32	C2L	DenseNet-121	N/A	0.829	0.844
Ma	55	SimMIM	Vit-B	0.7169	N/A	0.7955
Ma	55	SimMIM	Swin-B	0.7704	N/A	0.8195
Liu	45	S2MTS2	DenseNet-121	N/A	N/A	0.825
Pang	54	POPAR	Swin-B	0.7429	0.8132	0.8181
Haghighi	56	DiRA	ResNet-50	0.8031	0.817	0.8112

## Sheet: LIDC-IDRI AUC
First Author	Citation in Paper	Method Name	Random Inititialization	ImageNet Initialization	Pretrained with SSL
Zhou	73	Models Genesis (2D)	0.9603	0.9779	0.9745
Zhou	73	Models Genesis (3D)	0.9603	N/A	0.9834
Haghighi	74	Semantic Genesis (2D)	0.9425	0.975	0.975
Haghighi	74	Semantic Genesis (3D)	0.9425	N/A	0.9847
Feng	75	Parts2Whole	0.9425	N/A	0.9867

## Sheet: NIH Pancreas-CT Dice Score
First Author	Citation in Paper	Method Name	Random Inititialization	Pretrained with SSL
Zheng	96	Slice Shuffle	0.8569	0.8621
Tao	97	Rubik's cube++	0.8209	0.8408
Yang	98	VoxSeP (3D)	0.8353	0.8571

## Sheet: LiTS2017 IoU
First Author	Citation in Paper	Method Name	Random Inititialization	Pretrained with SSL
Zhou	73	Models Genesis (3D)	0.7976	0.851
Feng	75	Parts2Whole	0.7782	0.867
Guo	80	United	0.7782	0.8653

## Sheet: BTCV Dice Score
First Author	Citation in Paper	Method Name	Random Inititialization	Pretrained with SSL
Yang	98	VoxSeP	0.8428	0.8601
Tang	104	Swin UNETR	0.8343	0.8472
Jiang	105	SMIT	0.85	0.8778
